# Supplementary material for: A One-Dollar, Disposable, Paper-Based Microfluidic Chip for Real-Time Monitoring of Sweat Rate
Source: Micromachines (Basel). 2022 Mar 6;13(3):414. doi: 10.3390/mi13030414 (PMC8950908; doi:10.3390/mi13030414)
Supplement: Supplementary file 1 [file micromachines-13-00414-s001.zip]

Archive with 4 entries (3 files):
- micromachines-1590738-supplementary/Videos/
- micromachines-1590738-supplementary/Videos/Video S1.avi
- micromachines-1590738-supplementary/Videos/Video S2.avi
- micromachines-1590738-supplementary/Videos/Video S3.avi
